# Supplementary material for: UV RESISTANCE LOCUS 8 From Chrysanthemum morifolium Ramat (CmUVR8) Plays Important Roles in UV-B Signal Transduction and UV-B-Induced Accumulation of Flavonoids
Source: Front Plant Sci. 2018 Jul 4;9:955. doi: 10.3389/fpls.2018.00955 (PMC6040093; doi:10.3389/fpls.2018.00955)
Supplement: Supplementary file 1 [file Table_1.XLS]

## Sheet: Sheet1
Table S1 Primers used in paper.
Primers	Primer sequence 5’-3’
CmUVR8-F1	CACACACACACACAGAGTAAGTTAA
CmUVR8-R1	CCTAAACATAACATGCACTCGT
qCmUVR8-F	GGGGAGGCTATTGACAGAAAC
qCmUVR8-R	GTCATTTCCATTAGTCCCAGC
CmTubulin-F	GCTCGCAGCAATACATCTCAC
CmTubulin-R	GTGCTCATCTTACCTCGGAAC
Actin2-F	TCGGTGGTTCCATTCTTGCT
Actin2-R	GCTTTTTAAGCCTTTGATCTTGAGAG
CmUVR8-F2	GGGGTACCATGGAAGAAATAGTTACTGCTGA
CmUVR8-R2	AACTGCAGTCAGAGCCTCATCCTCTTCA
qHY5-F	CAAGCAGCGAGAGGTCATCA
qHY5-R	CATCGCTTTCAATTCCTTCTTTG
qCHS-F	TACTACTTCCGCATCACCAACAG
qCHS-R	GTCCAGAGAAGGAGCCATGTAAG
qCHI-F	GGAAGGGAAAAACTACGGAGGAG
qCHI-R	CTCCACAGCTTTAGCTTCACAGTC
qF3H-F	TGGAACCATTACCTTGCTGCTAC
qF3H-R	AGCATTCTTGAACCTCCCATTG
qFLS1-F	GGAGAAAGAATCCGTCGCTAAAC
qFLS1-R	CATACTCTTCATTCACCTCCCTG
YCmUVR8-F	CCATGGATGGAAGAAATAGTTACTGC
YCmUVR8-R	CTGCAGTCAGAGCCTCATCCTCTTCA
YCmCOP1-F	CCATGGATGCAAAATCTTCTAGATTT
YCmCOP1-R	GGATCCCTATGGTGCTAGAACTAGAA
